# Supplementary material for: Histamine H2 receptor antagonist exhibited comparable all-cause mortality-decreasing effect as β-blockers in critically ill patients with heart failure: a cohort study
Source: Front Pharmacol. 2023 Nov 13;14:1273640. doi: 10.3389/fphar.2023.1273640 (PMC10683642; doi:10.3389/fphar.2023.1273640)
Supplement: Supplementary file 1 [file DataSheet1.ZIP]

Archive with 10 entries (10 files):
- Supplemental materials/Supplemental materials.docx
- Supplemental materials/Supplementary Figure S1.tif
- Supplemental materials/Supplementary Figure S2.tif
- Supplemental materials/Supplementary Figure S3.tif
- Supplemental materials/Supplementary Table S1.docx
- Supplemental materials/Supplementary Table S2.doc
- Supplemental materials/Supplementary Table S3.docx
- Supplemental materials/Supplementary Table S4.docx
- Supplemental materials/Supplementary Table S5.docx
- Supplemental materials/Supplementary Table S6.docx
